# Supplementary material for: Evaluation of the Binding Mechanism of Human Defensin 5 in a Bacterial Membrane: A Simulation Study
Source: Int J Mol Sci. 2021 Nov 17;22(22):12401. doi: 10.3390/ijms222212401 (PMC8619297; doi:10.3390/ijms222212401)
Supplement: Supplementary file 1 [file ijms-22-12401-s001.zip]

Archive with 1 entries (1 files):
- ijms-1462102-supplementary.pdf
